# Supplementary material for: Metabolic Profiling and Metabolite Correlation Network Analysis Reveal That Fusarium solani Induces Differential Metabolic Responses in Lotus japonicus and Lotus tenuis against Severe Phosphate Starvation
Source: J Fungi (Basel). 2021 Sep 16;7(9):765. doi: 10.3390/jof7090765 (PMC8468338; doi:10.3390/jof7090765)
Supplement: Supplementary file 1 [file jof-07-00765-s001.zip]

Archive with 7 entries (6 files):
- Supplemental Files/
- Supplemental Files/.DS_Store
- Supplemental Files/Supplemental Figure 1.png
- Supplemental Files/Supplemental Figure 2.tif
- Supplemental Files/Supplemental Table 1.xlsx
- Supplemental Files/Supplemental Table 2.xlsx
- Supplemental Files/Supplemental Table 3.pdf
