# Supplementary material for: Metabolic Profiling and Metabolite Correlation Network Analysis Reveal That Fusarium solani Induces Differential Metabolic Responses in Lotus japonicus and Lotus tenuis against Severe Phosphate Starvation
Source: J Fungi (Basel). 2021 Sep 16;7(9):765. doi: 10.3390/jof7090765 (PMC8468338; doi:10.3390/jof7090765)
Supplement: Supplementary file 1 [file jof-07-00765-s001.zip › Supplemental Files/Supplemental Table 1.xlsx]

## Sheet: Hoja1
		Lotus japonicus											Lotus tenuis
		Number of samples detected				Log2 fold change			Student´s Test			TWO WAY ANOVA FUSxSTARVATION	Number of samples detected				Log2 fold change			Student´s Test			TWO WAY ANOVA FUSxSTARVATION
Class	Name	CONTROL	FUS+	FUS+ P-	P-	FUS+	FUS+ P-	P-	Ratio FUS+	Ratio FUS+ P-	Ratio P-		CONTROL	FUS+	FUS+ P-	P-	FUS+	FUS+ P-	P-	Ratio FUS+	Ratio FUS+ P-	Ratio P-
Acids	cis-acotinic acid	0	0	9	9	nd	nd	nd					3	3	2	2	nd	nd	nd
	Azelaic acid	9	9	8	8	-0.12258	0.374445	0.212571		*			10	8	10	9	-0.350304	0.508342	0.28396		*
	Benzoic acid	9	10	10	10	0.125952	1.27059	0.813586		***	***		10	10	10	9	-0.118051	1.24655	1.28701		***	***
	4-hydroxy-benzoic acid	8	10	10	10	-0.405596	0.729588	-0.10634		*		*	10	10	10	9	0.0233313	0.382496	0.129691
	Boric acid	9	10	8	5	-0.845638	-0.726443	nd					10	10	5	7	-0.0687676	nd	0.662855
	Citric acid	10	10	10	9	-0.67992	2.377	3.05113		***	***		10	10	10	9	-0.282146	0.387492	0.489623
	Dihydroxymalonic acid	2	2	7	3	nd	nd	nd					6	5	1	3	nd	nd	nd
	Fumaric acid	9	10	10	10	-0.469462	-0.175303	-0.781024			**	*	10	10	10	9	0.367638	0.253754	-0.423062	*
	2-oxo-glutaric acid	4	1	8	7	nd	nd	nd					10	7	8	3	-0.0153935	nd	nd
	Lactic acid	9	10	10	10	0.111415	0.888711	0.428582		***	*		10	10	10	9	-0.181032	0.765341	0.852331		**	*
	Malic acid	10	9	9	9	-0.24396	-1.33282	-1.38823		***	***		10	10	9	8	-0.345542	-2.8668	-2.73312		***	***
	2-isopropyl-malic acid	4	1	7	7	nd	nd	nd					10	9	10	8	-0.988926	-0.239536	-0.522432	*
	2-methyl-malic acid	10	10	10	9	-1.54487	1.3688	1.46367		**	**		10	10	10	9	-0.888796	-1.28169	-1.26386		**	*
	Malonic acid	10	10	9	9	-0.443976	-0.890199	-1.31288			***		10	10	10	9	-0.919939	-3.83047	-3.29272		***	***
	Succinic acid	9	9	10	10	-0.0760906	2.18575	2.33265		***	***		10	9	9	8	-0.651096	-0.242625	-0.265028
	Tartaric acid	1	0	2	10	nd	nd	nd					6	1	7	6	-0.140695	nd	nd
Amino Acids	Ala	10	10	10	9	-0.219772	-1.05686	-1.50006		*	***		10	10	10	9	-0.0330523	-0.910421	-0.663669		*	**
	3-cyano-alanine	9	9	10	10	-0.713249	3.31093	3.35298		***	***		9	8	10	9	-0.358464	5.43336	5.42585		***	***
	β-Ala	9	10	10	10	-0.35537	-0.471629	-1.11672			*		10	10	9	9	-0.749471	-1.20622	-1.6968		***	***	*
	Asn+Citruline+Ornithine	9	10	10	10	-0.319523	2.26736	2.48145		***	***		10	10	10	9	0.112535	1.79261	1.95697		***	***
	Asn	9	10	10	10	-0.518922	1.87284	1.88326		***	***		10	10	10	9	-1.20081	1.42907	1.37019	**	***	***	*
	Asp	9	10	10	10	-0.279291	-1.89331	-1.6005		***	***		10	10	10	9	-0.23086	-2.00161	-2.33234		***	***
	Cadavarine	0	0	9	9	nd	nd	nd					2	0	8	3	nd	nd	nd
	6-amino-caproic acid	9	9	10	10	-0.229393	1.41563	1.3641		**	***		10	9	10	9	-0.651845	1.18378	0.723747	*	***	**	**
	Gln	7	8	10	10	-0.277645	2.98469	2.70182		***	***		7	8	10	9	0.329056	-0.219474	-0.392415
	His	9	10	10	10	0.181052	3.92866	4.14666		***	***		10	10	10	9	-0.410206	2.66256	2.99797		***	***
	Homoserine	0	0	9	9	nd	nd	nd					0	0	0	2	nd	nd	nd
	Ile	10	9	10	9	0.125391	3.41279	3.61944		***	***		9	6	10	9	0.203078	4.4243	3.87924		***	***
	Leu	9	10	10	10	-0.343745	2.45381	2.77578		***	***		10	10	10	9	-0.59198	2.09852	1.70064		***	***
	Lys	8	9	10	10	-0.199491	3.52155	3.44017		***	***		10	6	10	9	-0.64681	3.7152	3.19963		***	***
	1,5-lactam-ornithine	8	9	10	10	-0.384347	2.65754	2.01209	*	***	***		10	10	10	9	-0.19993	2.04542	1.58974		***	***
	Pyroglutamic acid+Glutamic acid+Glutamine	0	0	6	3	nd	nd	nd					0	0	0	0	nd	nd	nd
	Ser	6	4	9	8	nd	2.10637	1.53177		**	***		5	7	10	9	nd	nd	nd
	Thr	9	10	10	10	-1.32746	1.64057	1.79906		**	***		10	9	10	9	-0.261758	3.34095	3.04215		***	***
	Trp	7	10	10	10	-0.283905	7.07406	7.18622		***	***		3	4	10	9	nd	nd	nd
	Tyr	5	8	10	10	0.131493	3.0143	3.35352					3	2	10	9	-0.00630929	0.8231	0.567971
	Val	9	9	10	10	0.112783	4.11176	4.12143		***	***		10	8	10	9	-0.348851	3.42204	2.8142		***	***
Sugars	Fructose	9	9	10	9	-0.696384	0.770968	1.17447			*		10	10	9	7	-2.10792	-3.52713	-3.90414	**	***	***	**
	Glucose	10	10	10	9	0.299312	2.19518	2.09074		***	***		10	10	10	9	-2.11867	-1.20371	-2.16124	**	**	***	***
	Maltose	6	8	9	10	0.297884	2.59531	1.95413		***	***		10	7	10	9	-0.85419	1.1285	0.151241		**		*
	Raffinose	9	10	10	10	-0.368262	0.296935	0.727374			*		10	9	10	9	-1.585	0.204542	0.303792	*
	Sucrose	10	10	10	9	-0.292553	-0.0675637	-0.0491718					10	10	10	9	-0.586306	-0.434985	-0.409801	*
	α-α-trehalose	9	10	10	10	-0.196211	0.0697877	-0.590638					10	10	10	9	-1.22422	-1.70176	-1.80368	**	***	***	*
Sugar Conjugates	Galactinol	9	10	9	10	-0.629656	-0.573404	-0.329165					10	9	10	9	-2.03178	-1.93938	-1.77787	**	**	*	*
	Salicylic acid-glucopyranoside	0	0	8	9	nd	nd	nd					8	5	10	9	nd	nd	nd
Flavone	Luteolin	1	1	9	8	nd	nd	nd					5	2	8	5	nd	nd	nd
N- Compounds	Cytosine	2	0	8	7	nd	nd	nd					0	0	1	2	nd	nd	nd
	Ethanolamine	9	10	10	10	0.0817048	0.417097	0.26969		*	*		10	10	10	9	-0.228407	0.416357	0.144053		*
	N-acetyl-glucosamine	9	10	10	10	0.107109	3.85678	3.73247		***	***		10	10	10	9	-1.20112	2.81982	2.90998		***	***
	Guanosine	3	3	8	7	nd	nd	nd					2	0	2	3	nd	nd	nd
	Putrescine	9	9	10	10	-0.221608	1.51466	0.431623		**		*	10	10	9	8	-0.514921	-0.378476	-0.824342			**	*
	2-hydroxy-pyridine	9	10	10	10	-0.122833	-0.0694849	-0.253019					10	10	10	9	-0.031427	-0.0267566	-0.011483
	3-hydroxy-pyridine	9	10	10	10	-0.10446	0.614215	0.354025		**	**		10	10	10	9	-0.125505	0.479624	0.399337		**	*
	Uracil	5	4	10	8	nd	nd	nd					2	2	8	6	nd	nd	nd
	6-amino-1-methyl-uracil	9	10	10	10	-1.46031	2.75524	3.00109	*	***	***		10	9	10	9	-0.855158	3.71362	4.01864		***	***
Phenylpropanoids	Catechin	5	4	9	10	nd	nd	nd					8	3	9	9	-0.422397	nd	nd		***	***
	4-hydroxy-, cis- cinnamic acid	9	10	10	10	-0.740614	-1.74391	-2.7847		***	***	*	7	10	9	5	-0.110969	nd	nd
	trans- ferulic acid	9	10	10	10	-0.579096	0.822487	0.200045		*		*	9	10	10	9	-0.205875	0.427967	-0.173535
Phosphates	Glucose-6P	9	9	0	0	0.221804	nd	nd					10	8	0	0	-0.134213	nd	nd
	Glyceric acid-3P	9	6	6	5	-0.136034	-0.537299	nd					10	8	0	0	-0.820425	nd	nd
	Glycerol-3P	8	9	6	0	0.0765371	0.829785	nd		*			8	9	2	1	-0.116684	nd	nd
	Glycerophosphoglycerol	9	10	4	2	-0.389309	nd	nd					10	9	1	0	-0.564785	nd	nd
	myo-Inositol-P	9	10	9	8	-0.125869	0.626878	-0.30362		*		**	10	10	9	6	-0.783288	-1.65977	-2.14273	*	***	***	**
	Phosphoric acid	10	10	10	9	-0.252834	-2.43566	-2.96294		***	***		10	10	10	9	-0.462438	-3.1825	-3.46355		***	***
	Phosphoric acid monomethyl ester	9	10	10	10	-0.472298	-0.264683	-0.332061					10	10	10	9	-0.597721	-0.485859	-0.318194
	Ribulose 1,5-2P	9	9	9	10	-0.179776	0.00228605	-0.682131					10	9	9	7	-0.423857	-0.0195446	-0.878369			*	*
Polyhydroxy Acids	Erythronic acid	9	10	10	10	-0.534784	-0.49108	-0.30282					10	10	10	9	-1.05126	-2.10368	-2.2852		***	***
	Galactaric acid	9	10	10	10	-0.292378	1.19999	2.14955			***		10	10	10	9	-1.34413	0.413729	0.331586	*
	Galactonic acid	9	10	10	10	-0.383656	1.49867	1.43759		**	***		10	10	10	9	-0.835029	1.12949	0.724372		***	***	*
	Gluconic acid	1	0	5	3	nd	nd	nd					5	2	5	4	nd	nd	nd
	Glyceric acid	9	9	10	10	-0.760391	-3.05871	-3.59682	**	***	***	*	10	9	10	9	-0.740149	-3.54102	-3.75974		***	***
	Lyxonic acid	4	2	9	10	nd	nd	nd					4	5	10	9	nd	nd	nd
	Ribitol	1	0	9	9	nd	nd	nd					1	0	8	7	nd	nd	nd
	Ribonic acid	5	5	8	10	nd	nd	nd					8	8	9	8	-0.27666	0.511757	0.726266		*	**
	Saccharic acid	10	9	10	10	-0.00213397	1.40275	1.70327		*	*		10	9	10	9	-0.395918	1.88416	1.89605		***	***
	Threonic acid	9	10	10	10	-0.54876	1.45093	1.47736		**	***		10	10	10	9	-0.824772	-0.272463	-0.858565			**	*
	Threonic acid-1,4-lactone	9	10	10	10	0.342089	2.22209	2.10938		***	***		10	10	10	9	-1.19532	1.06123	0.046468	*	**		**
Polyols	Arabitol	6	6	10	10	-0.0638801	2.05377	1.47529		***	***		2	7	10	7	nd	nd	nd
	Erythritol	9	9	9	10	-0.0607039	0.826713	0.945023		**	**		9	7	10	8	-0.274096	1.52986	1.22968		***	***
	Glycerol	9	10	10	10	-0.144454	1.70012	1.36707		***	**		10	10	10	9	-1.47309	0.777974	0.719044		*	*
	myo-inositol	10	10	10	9	-0.743195	-1.02604	-1.01591		*	***		10	10	10	9	-1.16346	-1.56278	-1.78116		***	***
	Ononitol	9	10	10	10	-0.698852	-1.82669	-2.29688		**	***		10	10	10	9	-0.479221	-1.49241	-1.54808	*	***	**
	Pinitol	10	10	10	10	-0.578688	0.685953	-0.0421858					10	10	10	9	-0.909082	-0.206293	-0.48832	*			*
Sterol	Campesterol	0	0	4	1	nd	nd	nd					0	0	5	6	nd	nd	nd
	Stigmasterol	0	0	3	0	nd	nd	nd					0	0	2	1	nd	nd	nd
Terpene	Oleanolic acid	2	3	8	10	nd	nd	nd					2	3	3	4	nd	nd	nd
MSTs	A108001-101	10	9	9	9	0.0121485	-0.0388175	-0.448782					10	10	10	9	-0.293651	-0.273778	-0.0654344
	A112003-101	9	10	10	10	-0.408571	-0.165844	-0.442434					10	10	10	9	-0.156621	0.513762	0.39496		*
	A115002-101	9	10	10	10	-0.269724	2.20751	2.43592		***	***		10	10	10	9	-0.273483	1.10972	1.12514		*	**
	A117009-101_Unknown#bth-pae-014	8	7	10	10	0.528865	3.29185	3.70637		***	***		10	9	10	8	-0.878299	1.31791	0.249913		*
	A118006-101	8	10	10	10	0.0839177	2.7339	2.08334		***	***		2	6	10	9	nd	nd	nd
	A118008-101_D118786	9	10	10	10	-0.046257	0.546829	0.381616		**	***		10	10	10	9	-0.110248	0.404948	0.374224		***
	A124002-101	9	9	9	10	-0.117554	1.88843	1.55262		***	***		10	9	10	9	-0.563982	-0.296602	-0.763764			*
	A137012-101_NA137012	0	0	9	9	nd	nd	nd					0	1	9	6	nd	nd	nd
	A140018-101_D140626	9	9	10	10	-0.63173	0.951978	0.627383		*	*		10	8	9	6	-0.435296	0.166967	0.13938
	A141006-101	9	10	10	10	-0.227469	1.48524	1.81268		**	***		10	10	10	9	-0.0976326	1.12948	1.40786			***
	A142003-101	9	10	10	10	-0.167263	-2.90046	-3.13505		***	***		10	10	9	7	0.0823224	-2.92115	-3.48334		***	***
	A143003-101	9	10	10	10	-0.00842569	0.704472	0.61476		***	***		10	10	10	9	0.0757612	0.700624	0.691545		***	**
	A145008-101	2	2	9	10	nd	nd	nd					0	1	10	9	nd	nd	nd
	A146003-101	9	9	10	10	-0.207689	1.28756	1.25329		**	***		8	6	3	5	-0.419854	nd	nd
	A148006-101	10	10	10	9	-0.0698889	2.24627	2.35333		***	***		10	10	10	9	-1.62835	-0.257719	-1.31041	*			**
	A155014-101_D155405	9	10	10	10	-0.155418	1.82533	1.68837		***	***		10	10	10	9	-0.727903	1.40543	1.08112		***	***
	A157012-101_similar to Asparagine Derivate	8	8	10	10	-0.373902	3.17653	2.95118		***	***		10	9	10	9	-0.628605	2.59578	2.74159	**	***	***
	A159003-101	9	10	10	10	-0.550384	0.982554	0.808141		*	*		10	10	10	9	-1.09761	-0.262065	-0.938204			**	**
	A160001-101_NA160001	0	0	4	5	nd	nd	nd					9	8	1	2	-0.458557	nd	nd
	A161007-101	2	2	10	10	nd	nd	nd					1	1	9	8	nd	nd	nd
	A161008-101_D161248	1	2	9	10	nd	nd	nd					9	7	9	7	-2.00868	-0.269527	-0.170968	*
	A162007-101_D162929	9	10	10	10	-0.674278	1.72462	2.27933		***	***		10	10	10	9	-2.15346	-0.116711	-0.401714	**			*
	A163017-101_Unknown#sst-cgl-040	2	1	9	7	nd	nd	nd					6	6	7	4	0.0253537	nd	nd
	A174001-101_NA174001	5	4	9	9	nd	nd	nd					8	6	10	8	-0.112877	1.01023	0.643443		***	**
	A174005-101	9	9	9	10	-0.390315	0.696218	0.537399		*	*		10	9	10	9	-0.292425	1.13817	0.631979		***	*
	A176001-101_NA176001	9	10	10	10	-0.19683	0.923725	0.759535			***		10	10	10	9	-0.600417	1.15627	0.756033		***	**
	A180002-101_similar to Fructose Derivate	0	0	4	5	nd	nd	nd					1	1	4	2	nd	nd	nd
	A180012-101	7	7	9	10	-0.126974	1.39982	0.914573		***	***	*	5	5	10	6	nd	nd	nd
	A181001-101_NA181001	9	10	10	10	-0.477129	0.0399125	0.0770334					10	10	10	9	-0.788335	0.364547	0.0842354
	A186003-101	6	5	7	10	nd	0.652319	0.398799		***	*		10	9	6	5	-0.208849	nd	nd
	A187005-101	0	0	7	6	nd	nd	nd					5	1	8	5	nd	nd	nd
	A187006-101	9	10	10	10	-0.0448167	0.184983	0.123824					10	10	10	9	-0.182941	0.0937372	0.0975969
	A190021-101	9	10	2	4	-0.0737211	nd	nd					8	9	5	7	0.105546	nd	0.454638			*
	A192013-101	9	10	10	10	0.0809006	0.709397	0.621694		**	***		10	10	10	9	-0.434248	-0.0786304	-0.591179	*		**	***
	A196027-101_D196430	9	10	10	10	-0.439047	-1.18118	-1.27044		**	***		10	10	10	9	-0.214648	-0.764306	-0.802121		**	*
	A197003-101_similar to Glucopyranose (5TMS)	0	0	8	8	nd	nd	nd					1	0	7	4	nd	nd	nd
	A203005-101	6	5	6	10	nd	0.531596	0.459392		**	*		8	7	5	6	-0.157306	nd	-0.550819
	A204012-101	0	0	6	7	nd	nd	nd					0	0	7	3	nd	nd	nd
	A211001-101_NA211001	9	10	10	10	-0.506799	0.914708	0.900386		*	***		10	10	10	9	-1.04738	0.532415	0.0557039		*		*
	A213001-101_NA213001	3	2	2	2	nd	nd	nd					6	4	2	0	-0.218205	nd	nd
	A217007-101	9	10	10	10	-0.165693	0.252288	0.185968			*		10	10	10	9	-0.270205	0.198931	0.142011
	A225003-101	9	10	10	10	-0.637813	0.598533	0.75302			***		10	9	10	9	-0.548684	0.425358	0.297282
	A227009-101_D227284	9	9	10	10	-0.103016	0.543912	0.195578					10	9	10	9	-0.443554	-0.116574	-0.369898
	A228001-101	9	9	9	10	-0.0646454	0.61473	0.394683		**			10	8	10	9	-0.327072	-0.430295	-0.482303
	A228014-101_D228685	10	10	10	10	-0.750945	0.304363	-0.54315					4	5	6	6	nd	nd	nd
	A230002-101	9	9	9	10	-0.0587285	0.400697	0.204009		**	*		2	5	6	5	nd	nd	nd
	A230012-101_D230150	9	9	10	10	-0.293796	0.434989	0.487849			*		10	9	10	8	-0.0120427	0.664703	1.02304			*
	A237002-101	9	8	9	10	-0.0886412	1.14383	0.790935		***	**		3	1	9	7	nd	nd	nd
	A243002-101	9	10	10	10	-0.381867	2.5261	2.0288		***	***		10	9	10	9	-0.268744	2.14555	1.13893		***	**	*
	A251012-101_D251507	9	9	10	10	-0.338122	-1.43945	-1.95616			***		8	7	6	4	0.229264	nd	nd
	A254002-101	9	9	10	10	-0.246629	-0.469378	-1.17153			**		4	2	3	2	nd	nd	nd
	A255010-101_D255065	9	10	10	10	-0.970739	-0.519397	-1.10939			**		5	3	3	2	nd	nd	nd
	A257016-101_D262250	9	10	10	10	-0.360808	1.35008	1.31971		*	***		10	10	10	9	-1.03783	1.4204	0.902489		***	**	*
	A259001-101_NA259001	9	9	9	10	-0.0910553	1.65808	1.31463		***	***		10	9	10	9	-0.652511	1.5845	0.99386		***	**	*
	A260006-101_D260482	9	10	10	10	-0.262466	0.362922	0.254561					10	10	10	9	-0.329663	0.322849	0.263754
	A265009-101_D270620	9	9	10	10	-0.171238	-0.342522	-0.630725			***		6	3	4	2	-0.450966	nd	nd
	A270009-101_D270080	9	9	10	10	-0.221388	0.0230494	-0.48835					5	4	3	1	nd	nd	nd
	A273016-101_D273864	9	9	10	10	-0.240344	0.970741	1.01156			***		5	5	8	5	nd	nd	nd
	A278005-101_NA278005	0	1	8	8	nd	nd	nd					5	2	9	9	nd	nd	nd
	A280003-101_D280808	9	10	10	10	-0.284293	0.55025	0.372384					10	8	10	8	-0.422928	-0.624783	-0.633909
	A280004-101_D286510	9	9	10	10	-0.318107	1.69954	1.30037		**	***		4	3	3	1	nd	nd	nd
	A287013-101_D287727	6	3	6	7	nd	0.438185	0.211546					9	6	10	9	-1.8421	0.936197	1.09531	*	*	**
	A292010-101_D292711	0	0	8	5	nd	nd	nd					9	8	10	9	-1.97937	2.31239	1.73776		***	*
	A293006-101_D293621	9	9	10	10	-0.377361	2.20911	2.36489		**	***		8	7	10	8	-0.499878	0.164528	-0.613888
	A295007-101	1	3	8	7	nd	nd	nd					6	4	5	3	-1.92366	nd	nd
	A300010-101_D300270	0	1	5	4	nd	nd	nd					9	7	10	9	-1.48081	2.50298	1.79122		***	*
	A302004-101_D302190	0	0	7	6	nd	nd	nd					10	5	10	9	-0.874953	nd	nd
	A305006-101_D305620	0	0	3	0	nd	nd	nd					9	7	10	9	-1.90013	2.63779	2.025		***	*
	A309006-101_D309090	0	0	7	2	nd	nd	nd					8	6	10	9	-1.86594	3.0784	2.3296	*	***	**	*
	A311002-101	9	10	10	10	-0.194073	2.72667	3.09656		***	***		10	9	10	9	-0.929012	1.16852	0.951062		**	**
	A314003-101	0	0	6	0	nd	nd	nd					1	0	3	1	nd	nd	nd
	A318004-101	2	4	6	2	nd	nd	nd					6	3	4	3	-0.205557	nd	nd
	A328001-101	0	1	4	2	nd	nd	nd					5	2	4	4	nd	nd	nd
	A342002-101	0	0	3	0	nd	nd	nd					0	0	2	1	nd	nd	nd
