# Supplementary material for: Metabolic Profiling and Metabolite Correlation Network Analysis Reveal That Fusarium solani Induces Differential Metabolic Responses in Lotus japonicus and Lotus tenuis against Severe Phosphate Starvation
Source: J Fungi (Basel). 2021 Sep 16;7(9):765. doi: 10.3390/jof7090765 (PMC8468338; doi:10.3390/jof7090765)
Supplement: Supplementary file 1 [file jof-07-00765-s001.zip › Supplemental Files/Supplemental Table 2.xlsx]

## Sheet: Sheet1
		Lotus japonicus											Lotus tenuis
		Number of samples detected				Log2 fold change			Student´s Test			TWO WAY ANOVA FUSxSTARVATION	Number of samples detected				Log2 fold change			Student´s Test			TWO WAY ANOVA FUSxSTARVATION
Class	Name	CONTROL	FUS+	FUS P	P-	FUS+	FUS+ P-	P-	FUS+	FUS+ P-	P-		CONTROL	FUS+	FUS P	P-	FUS+	FUS+ P-	P-	FUS+	FUS+ P-	P-
Acids	Cis-acotinic acid	0	0	1	2	nd	nd	nd					1	1	0	1	nd	nd	nd
	Azelaic acid	0	1	0	0	nd	nd	nd					0	1	0	0	nd	nd	nd
	Benzoic acid	10	10	10	10	-0.155593	0.0131473	0.151537					10	10	10	9	-1.61	-0.259496	-0.00763473	***			*
	4-hydroxy-benzoic acid	10	10	10	10	-0.379927	0.250403	0.652251			**		10	10	10	9	-0.877029	0.996718	0.875136	**	***	**	*
	Boric acid	10	10	10	9	-0.603586	-0.664323	-0.606887					10	10	10	9	-0.207342	-0.363901	0.0183676
	Citric acid	10	10	10	10	0.539764	2.81969	2.51933		***	***		10	10	10	9	-0.0881343	1.76116	1.28798		***	***
	Dihydroxymalonic acid	0	0	1	0	nd	nd	nd					0	0	1	0	nd	nd	nd
	Fumaric acid	10	10	10	10	-0.764271	1.47844	1.4043		***	***		10	10	10	9	-1.0929	1.6969	1.29964		***	**
	2-oxo-glutaric acid	0	0	0	0	nd	nd	nd					0	1	0	0	nd	nd	nd
	Lactic acid	10	10	10	10	-0.103735	-0.267564	-0.256804					10	10	10	9	-0.869667	-0.419573	-0.626946	***		*	***
	Malic acid	10	10	10	10	0.816823	2.7508	3.02766	*	***	***	**	10	10	10	9	-0.0250569	0.452533	0.202059
	2-isopropyl-malic acid	2	0	0	0	nd	nd	nd					0	3	0	0	nd	nd	nd
	2-methyl-malic acid	8	9	10	10	0.266748	5.32851	5.33374		***	***		10	8	10	9	-0.518332	4.1224	4.30334		***	***
	Malonic acid	9	10	9	10	0.0599198	-0.0453592	-0.250062					10	10	10	9	0.386972	-0.176891	-0.0621003
	Succinic acid	0	3	8	10	nd	nd	nd					8	6	10	9	-0.131266	1.05594	0.59217		**	*
	Tartaric acid	1	0	0	2	nd	nd	nd					0	1	1	0	nd	nd	nd
Amino Acids	Ala	9	10	9	10	0.528475	-1.37574	-1.80981		**	***		10	9	10	9	-0.436459	-1.31491	-1.17017		***	*
	Alanine, 3-cyano-	1	4	9	10	nd	nd	nd					3	0	10	9	nd	nd	nd
	β-Ala	10	10	9	9	0.413331	-1.47992	-1.72787		***	***		10	10	10	9	-0.703836	-1.66036	-1.59436		***	**
	Asn+Citruline+Ornithine	10	10	10	10	0.251358	2.47008	1.8659		***	***		10	10	10	9	-0.192964	1.5078	1.50837		***	***
	Asn	10	10	10	10	-0.00426749	3.14297	3.03992		***	***		10	10	10	9	-1.16818	2.88747	2.88401	*	***	***	*
	Asp	10	10	10	10	0.739772	-0.537772	-0.704672					10	10	10	9	-0.588595	-0.713797	-0.571885		*
	Cadavarine	0	0	10	9	nd	nd	nd					0	1	9	6	nd	nd	nd
	Caproic acid, 6-amino-	1	3	1	2	nd	nd	nd					0	1	4	4	nd	nd	nd
	Gln	0	2	9	10	nd	nd	nd					1	1	10	9	nd	nd	nd
	His	10	10	10	10	0.128928	0.551743	0.003928					10	10	10	9	0.238347	1.29551	1.47241		***	**
	Homoserine	0	0	3	2	nd	nd	nd					0	0	4	2	nd	nd	nd
	Ile	0	1	1	0	nd	nd	nd					7	1	0	0	nd	nd	nd
	Leu	10	10	10	10	-0.29188	0.261301	-0.488994					10	10	10	9	-0.785159	-1.17229	-1.42653		*	***
	Lys	0	3	10	10	nd	nd	nd					3	2	10	9	nd	nd	nd
	1,5-lactam-ornithine	10	10	10	10	0.0248391	0.324255	0.269727		**	*		10	10	10	8	0.0568833	0.818164	0.660763		**	***
	Pyroglutamic acid+Glutamic acid+Glutamine	0	0	1	0	nd	nd	nd					0	0	1	0	nd	nd	nd
	Ser	10	10	10	10	0.341003	-1.40397	-1.83548		***	***		10	10	10	9	-0.667787	-1.70318	-1.5328		***	***
	Thr	2	5	9	10	nd	nd	nd					4	1	10	8	nd	nd	nd
	Trp	10	8	10	10	-0.369085	2.59931	2.25592		***	***		8	7	10	9	-2.12948	1.34447	1.26757	*	**	**	*
	Tyr	0	1	2	0	nd	nd	nd					1	0	1	3	nd	nd	nd
	Val	2	4	5	2	nd	nd	nd					10	3	7	5	nd	-0.818367	nd		*
Sugars	Fructose	9	10	7	10	-0.380563	-2.5934	-3.00992		***	***		10	10	10	8	-1.36979	-2.7468	-3.04024		***	***	*
	Glucose	9	10	7	10	-0.20193	-2.65646	-3.18477		***	***		10	10	10	9	-1.39744	-2.70221	-2.84818		***	***
	Maltose	2	2	0	0	nd	nd	nd					7	2	1	0	nd	nd	nd
	Raffinose	4	8	10	10	nd	nd	nd					10	9	10	9	-1.64073	-1.07254	-0.472408	*
	Sucrose	9	10	10	10	0.184569	-0.851667	-0.833645			*		10	10	10	9	-1.35054	-1.25313	-1.15822	***	***	**	**
	α-α-trehalose	10	10	10	10	0.875025	2.30326	0.159764	**	***			10	10	10	9	0.165199	0.629553	0.134137		**
Sugar Conjugates	Galactinol	10	10	10	10	0.599949	0.403369	0.0836933					10	9	4	3	-1.06889	nd	nd
	Salicylic acid-glucopyranoside	1	0	1	0	nd	nd	nd					6	4	2	3	nd	nd	nd
Flavone	Luteolin	1	0	0	0	nd	nd	nd					1	0	0	0	nd	nd	nd
N- Compounds	Cytosine	0	0	0	0	nd	nd	nd					0	0	1	0	nd	nd	nd
	Ethanolamine	10	10	10	10	0.106165	-0.087058	-0.109594					10	10	10	9	-0.186913	-0.284286	-0.218984	*	***	**
	N-acetyl-glucosamine	8	10	9	9	0.235247	0.349344	0.186447					10	9	10	9	-0.923115	-0.454606	0.175465	**
	Guanosine	0	0	0	0	nd	nd	nd					0	0	2	1	nd	nd	nd
	Putrescine	10	10	3	2	-0.891021	nd	nd					10	10	5	2	-3.2174	nd	nd	***
	2-hydroxy-pyridine	10	10	10	10	0.101951	0.232348	0.0975719					10	10	10	9	0.11539	0.307715	0.169463		**
	3-hydroxy-pyridine	10	10	10	10	0.0845692	0.162709	0.149118			*		10	10	10	9	-0.0114106	0.138229	0.223749		*	**
	Uracil	0	0	2	2	nd	nd	nd					0	0	9	4	nd	nd	nd
	6-amino-1-methyl-uracil	5	6	10	10	nd	nd	nd					8	5	10	9	nd	3.67691	3.613		***	***
Phenylpropanoids	Catechin	0	1	8	9	nd	nd	nd					10	6	10	9	-1.53209	0.0699112	-0.357483	**			**
	4-hydroxy-, cis- cinnamic acid	0	2	2	1	nd	nd	nd					0	0	1	0	nd	nd	nd
	trans-ferulic acid	0	1	0	0	nd	nd	nd					0	0	1	0	nd	nd	nd
Phosphates	Glucose-6P	2	5	0	0	nd	nd	nd					10	7	0	0	-0.730291	nd	nd	***
	Glyceric acid-3P	2	5	0	0	nd	nd	nd					9	7	0	1	0.436848	nd	nd
	Glycerol-3P	2	6	0	0	nd	nd	nd					8	7	0	0	-0.356826	nd	nd
	Glycerophosphoglycerol	6	8	0	0	0.503758	nd	nd					10	9	0	0	-0.180289	nd	nd
	myo-Inositol-P	10	9	0	1	0.0700856	nd	nd					10	10	2	0	-1.28485	nd	nd	***
	Phosphoric acid	9	10	10	10	0.0410684	-2.34486	-3.37704		***	***		10	10	10	9	-0.816373	-4.89051	-5.14074	*	***	***
	Phosphoric acid monomethyl ester	10	10	9	9	0.480204	-0.528043	-1.06697			**		10	10	10	9	-1.24734	-1.52617	-1.37886		*	*
	Ribulose 1,5-2P	1	3	2	0	nd	nd	nd					2	0	1	1	nd	nd	nd
Polyhydroxy Acids	Erythronic acid	4	6	7	6	nd	nd	nd					6	6	10	9	0.30915	0.335613	-0.016796
	Galactaric acid	9	10	10	10	0.116588	1.37489	1.0061		**	***		10	8	10	9	-0.553137	1.73424	1.35494	*	***	***
	Galactonic acid	10	10	10	10	0.386069	1.12655	1.05679		**	**		10	10	10	9	-0.597212	0.698439	0.655268		**	*
	Gluconic acid	0	1	1	0	nd	nd	nd					1	1	1	0	nd	nd	nd
	Glyceric acid	3	5	9	9	nd	nd	nd					9	6	10	9	-0.37826	0.420241	0.13084		*
	Lyxonic acid	1	0	1	7	nd	nd	nd					1	1	5	7	nd	nd	nd
	Ribitol	0	0	1	0	nd	nd	nd					0	1	3	0	nd	nd	nd
	Ribonic acid	0	0	0	3	nd	nd	nd					0	1	4	3	nd	nd	nd
	Saccharic acid	10	10	10	10	-1.02017	1.43798	1.67871		***	***		10	9	10	9	-0.00875752	2.81274	2.79347		***	***
	Threonic acid	10	10	10	10	0.126351	1.83872	2.32299		***	***		10	10	10	9	-1.74582	0.378664	-0.033024	**			***
	Threonic acid-1,4-lactone	10	9	10	10	0.947012	0.891871	0.423501	*	*			7	4	10	9	nd	0.348477	0.46201				**
Polyols	Arabitol	1	0	1	0	nd	nd	nd					0	1	3	2	nd	nd	nd
	Erythritol	0	1	0	0	nd	nd	nd					0	1	2	0	nd	nd	nd
	Glycerol	10	10	10	10	-0.873079	0.487137	-1.53186			*	**	10	10	10	9	-0.206458	-0.960281	0.181534
	myo-inositol	9	9	7	10	0.69822	-0.389817	-0.630268					10	10	10	9	-1.59036	-1.01927	-0.650197
	Ononitol	10	10	9	10	0.0191493	-0.488432	-1.32003			**		10	10	10	9	-0.967998	-1.46245	-1.21915	*	***	**
	Pinitol	10	10	10	10	0.270979	0.863868	0.852847		**	**		10	10	10	9	-0.311196	0.0773477	0.0619098	*			*
Sterol	Campesterol	1	0	1	0	nd	nd	nd					0	0	2	1	nd	nd	nd
	Stigmasterol	1	0	1	0	nd	nd	nd					1	2	2	1	nd	nd	nd
Terpene	Oleanolic acid	3	2	4	2	nd	nd	nd					1	2	2	3	nd	nd	nd
MSTs	A108001-101	9	10	10	10	-0.0910431	-0.0746276	-0.421456					10	10	9	8	0.041769	-0.611013	-0.120138		*		*
	A112003-101	10	10	10	10	-0.110872	0.0824124	0.0897862					10	10	10	9	-0.136391	-0.0686643	0.127002
	A115002-101	10	10	10	10	0.246492	0.28012	0.0965445					10	10	10	9	-1.01165	0.0591021	0.388925	*
	A117009-101_Unknown#bth-pae-014	0	1	0	0	nd	nd	nd					0	1	0	0	nd	nd	nd
	A118006-101	10	10	10	10	-0.0103655	0.587206	0.416195		**	**		10	9	10	9	0.152803	0.980893	0.919067	*	***	***
	A118008-101_D118786	10	10	10	10	-0.00999579	0.10011	0.0561855					10	10	10	9	0.0442984	0.139834	0.192843		*	*
	A124002-101	0	1	4	2	nd	nd	nd					2	1	5	8	nd	nd	nd
	A137012-101_NA137012	1	0	0	0	nd	nd	nd					0	0	0	0	nd	nd	nd
	A140018-101_D140626	0	1	0	0	nd	nd	nd					0	1	0	0	nd	nd	nd
	A141006-101	10	10	10	10	0.320012	0.231883	0.319002					10	10	10	9	-1.03581	0.456941	0.688714	*	*	**
	A142003-101	10	10	10	10	-0.0165349	-1.68988	-0.00240552		*		*	10	10	10	9	0.067609	-0.699809	-1.80786			*
	A143003-101	10	10	10	10	0.0379442	0.266588	0.240446					10	10	10	9	0.0208218	0.569681	0.613009		**	**
	A145008-101	0	0	7	3	nd	nd	nd					0	0	7	8	nd	nd	nd
	A146003-101	3	3	3	0	nd	nd	nd					0	1	1	0	nd	nd	nd
	A148006-101	6	8	10	10	0.164	1.16705	0.998119		***	***		10	9	10	9	-0.622752	0.141686	0.360489
	A155014-101_D155405	0	1	10	10	nd	nd	nd					0	1	10	9	nd	nd	nd
	A157012-101_similar to Asparagine Derivate	0	1	9	9	nd	nd	nd					0	1	10	9	nd	nd	nd
	A159003-101	10	10	10	10	0.467933	0.800927	0.68955		*			10	9	10	9	-0.464535	2.392	2.10129		***	***
	A160001-101_NA160001	0	0	0	0	nd	nd	nd					0	1	0	0	nd	nd	nd
	A161007-101	0	0	0	0	nd	nd	nd					0	0	1	0	nd	nd	nd
	A161008-101_D161248	0	0	0	0	nd	nd	nd					0	1	1	2	nd	nd	nd
	A162007-101_D162929	6	6	10	10	-0.367636	0.343174	0.483951		*	*		8	5	10	9	nd	0.897236	0.834452		**	*
	A163017-101_Unknown#sst-cgl-040	0	0	0	0	nd	nd	nd					0	0	4	0	nd	nd	nd
	A174001-101_NA174001	0	0	0	0	nd	nd	nd					0	1	0	0	nd	nd	nd
	A174005-101	0	2	5	8	nd	nd	nd					1	1	8	9	nd	nd	nd
	A176001-101_NA176001	10	10	10	10	0.27351	0.677341	0.730409		*	**		10	10	10	9	-0.0569139	1.53243	1.45021		***	***
	A180002-101_similar to Fructose Derivate	0	1	1	0	nd	nd	nd					0	1	1	1	nd	nd	nd
	A180012-101	0	0	0	0	nd	nd	nd					0	0	0	0	nd	nd	nd
	A181001-101_NA181001	3	6	8	8	nd	nd	nd					10	8	10	9	0.397082	0.991087	0.77683		***	***
	A186003-101	0	1	2	1	nd	nd	nd					0	1	5	5	nd	nd	nd
	A187006-101	10	10	10	10	0.209185	0.646883	0.659362		**	**		10	10	10	9	-0.185027	0.021076	0.0475527
	A190021-101	3	6	5	3	nd	nd	nd					4	3	2	2	nd	nd	nd
	A192013-101	10	10	10	10	-0.0642915	-2.00771	-1.97415		***	***		10	10	10	9	-0.493542	-1.07796	-1.55879		***	***
	A196027-101_D196430	10	10	10	10	0.00822138	-1.24603	-1.49414		**	***		10	10	10	9	-0.572026	-1.02012	-0.786841	*	***	**
	A197003-101_similar to Glucopyranose (5TMS)	0	0	0	0	nd	nd	nd					0	0	1	1	nd	nd	nd
	A203005-101	0	1	1	0	nd	nd	nd					0	1	2	2	nd	nd	nd
	A204012-101	0	0	2	0	nd	nd	nd					0	0	4	0	nd	nd	nd
	A211001-101_NA211001	10	10	10	10	0.358665	-1.45654	-1.39723		***	***		10	10	10	9	-0.37514	0.0969936	-0.468248
	A213001-101_NA213001	0	1	0	0	nd	nd	nd					0	1	0	0	nd	nd	nd
	A217007-101	10	10	10	10	-0.323033	-1.28857	-1.27249					10	10	10	9	-0.901102	0.0742693	0.122305	*
	A225003-101	4	2	9	10	nd	nd	nd					1	1	1	2	nd	nd	nd
	A227009-101_D227284	4	2	4	1	nd	nd	nd					7	3	6	5	nd	0.0662675	nd
	A228001-101	0	4	0	1	nd	nd	nd					8	4	1	3	nd	nd	nd
	A228014-101_D228685	4	3	3	4	nd	nd	nd					1	2	3	3	nd	nd	nd
	A230002-101	0	1	0	0	nd	nd	nd					1	2	0	0	nd	nd	nd
	A230012-101_D230150	7	7	0	0	0.448188	nd	nd					10	8	0	0	-0.38647	nd	nd
	A237002-101	0	3	0	0	nd	nd	nd					2	0	1	0	nd	nd	nd
	A243002-101	4	4	8	4	nd	nd	nd					8	3	6	7	nd	-0.18946	0.239073
	A251012-101_D251507	10	10	10	10	0.515002	1.302	0.595099		**			7	4	10	6	1.74972	0.803225	0.798566	***
	A254002-101	1	1	0	1	nd	nd	nd					1	1	1	0	nd	nd	nd
	A255010-101_D255065	3	2	1	0	nd	nd	nd					0	1	0	0	nd	nd	nd
	A257016-101_D262250	10	10	10	10	0.414187	1.18859	1.01346		***	***		10	10	10	9	-0.849692	0.621026	0.605337		*
	A259001-101_NA259001	2	4	8	7	nd	nd	nd					7	3	9	5	nd	-0.061602	nd
	A260006-101_D260482	10	10	10	10	0.010428	0.144049	0.00846587					10	10	10	9	-0.100307	0.210415	0.213482
	A265009-101_D270620	2	2	1	1	nd	nd	nd					0	1	0	0	nd	nd	nd
	A270009-101_D270080	0	1	0	0	nd	nd	nd					1	1	0	0	nd	nd	nd
	A273016-101_D273864	0	1	1	1	nd	nd	nd					2	1	0	0	nd	nd	nd
	A278005-101_NA278005	0	0	1	1	nd	nd	nd					5	1	5	3	nd	nd	nd
	A280003-101_D280808	1	2	2	2	nd	nd	nd					0	1	2	0	nd	nd	nd
	A280004-101_D286510	0	1	1	0	nd	nd	nd					1	1	0	0	nd	nd	nd
	A287013-101_D287727	0	1	0	0	nd	nd	nd					0	1	6	2	nd	nd	nd
	A292010-101_D292711	0	0	0	0	nd	nd	nd					7	2	10	8	nd	2.95256	2.80986		***	***
	A293006-101_D293621	0	1	1	0	nd	nd	nd					0	1	1	0	nd	nd	nd
	A295007-101	1	0	0	0	nd	nd	nd					0	0	1	1	nd	nd	nd
	A300010-101_D300270	1	1	1	0	nd	nd	nd					7	3	10	8	nd	2.49795	2.33111		***	***
	A302004-101_D302190	1	0	0	0	nd	nd	nd					2	2	6	6	nd	nd	nd
	A305006-101_D305620	1	0	1	0	nd	nd	nd					6	2	10	8	nd	1.356	1.13596		***	***
	A309006-101_D309090	0	0	1	0	nd	nd	nd					0	1	10	8	nd	nd	nd
	A311002-101	10	10	10	10	-0.442677	2.75188	2.18364		***	***		10	10	10	9	-1.68537	2.03543	2.05044	*	***	***
	A314003-101	0	0	0	0	nd	nd	nd					0	0	1	0	0	0	0
	A318004-101	4	1	1	0	nd	nd	nd					6	1	3	5	0.358064	1.8171	0.967858
	A328001-101	0	0	0	0	nd	nd	nd					2	0	0	0	0.0584422	0.0805235	0.0805235
